# Supplementary material for: Genome-Wide Identification and Expression Analysis of SNARE Genes in Brassica napus
Source: Plants (Basel). 2022 Mar 7;11(5):711. doi: 10.3390/plants11050711 (PMC8912762; doi:10.3390/plants11050711)
Supplement: Supplementary file 1 [file plants-11-00711-s001.zip]

Archive with 2 entries (2 files):
- Figures S1¿CS3.pdf
- Tables S1¿CS15.xlsx
